# Supplementary material for: Chemical and microbial characterization of sugarcane mill mud for soil applications
Source: PLoS One. 2022 Aug 16;17(8):e0272013. doi: 10.1371/journal.pone.0272013 (PMC9380943; doi:10.1371/journal.pone.0272013)
Supplement: S1 Dataset — (XLSX) [file pone.0272013.s001.xlsx]

## Sheet: Microbiology
sample abbreviation	k__Archaea;p__Crenarchaeota	k__Archaea;p__Euryarchaeota	k__Archaea;p__[Parvarchaeota]	k__Bacteria;p__	k__Bacteria;p__AC1	k__Bacteria;p__AD3	k__Bacteria;p__Acidobacteria	k__Bacteria;p__Actinobacteria	k__Bacteria;p__Aquificae	k__Bacteria;p__Armatimonadetes	k__Bacteria;p__BHI80-139	k__Bacteria;p__BRC1	k__Bacteria;p__Bacteroidetes	k__Bacteria;p__Caldiserica	k__Bacteria;p__Chlamydiae	k__Bacteria;p__Chlorobi	k__Bacteria;p__Chloroflexi	k__Bacteria;p__Cyanobacteria	k__Bacteria;p__Deferribacteres	k__Bacteria;p__Elusimicrobia	k__Bacteria;p__FBP	k__Bacteria;p__FCPU426	k__Bacteria;p__Fibrobacteres	k__Bacteria;p__Firmicutes	k__Bacteria;p__Fusobacteria	k__Bacteria;p__GAL15	k__Bacteria;p__GN02	k__Bacteria;p__GN04	k__Bacteria;p__GOUTA4	k__Bacteria;p__Gemmatimonadetes	k__Bacteria;p__Hyd24-12	k__Bacteria;p__Kazan-3B-28	k__Bacteria;p__LD1	k__Bacteria;p__Lentisphaerae	k__Bacteria;p__MVP-21	k__Bacteria;p__NC10	k__Bacteria;p__NKB19	k__Bacteria;p__Nitrospirae	k__Bacteria;p__OD1	k__Bacteria;p__OP1	k__Bacteria;p__OP11	k__Bacteria;p__OP3	k__Bacteria;p__OP8	k__Bacteria;p__OP9	k__Bacteria;p__PAUC34f	k__Bacteria;p__Planctomycetes	k__Bacteria;p__Proteobacteria	k__Bacteria;p__SAR406	k__Bacteria;p__SBR1093
Mud-FL2-P	4780	825	7	99	0	0	29977	13809	0	254	0	43	6790	0	22	3604	20425	268	0	72	11	0	64	4238	0	220	0	40	77	7877	0	29	0	0	0	225	32	9034	279	0	22	13	311	43	0	6331	77932	0	458
Mud-LA3	9091	22164	795	555	10	0	39261	11306	0	778	0	323	22369	176	91	4142	39580	467	0	393	20	23	1031	3194	0	24	158	685	108	16200	11	103	8	0	0	72	325	3010	1110	23	122	122	5022	4198	5	7158	131160	3	39
Soil-LA2	24797	119	3	34	0	0	68527	46627	0	805	0	305	36413	0	42	115	13863	1614	0	520	11	0	65	14714	0	41	7	9	0	6811	2	0	0	0	0	8	69	3439	233	0	29	41	12	11	0	15632	88257	0	62
Mud-LA3-S	16114	52	1	25	0	0	63240	34520	0	1082	42	152	33126	0	0	250	11992	944	0	119	253	0	63	4586	0	22	0	3	0	14448	0	0	0	0	0	0	5	3137	490	0	7	23	2	20	0	10965	117245	0	1
Soil-LA3	17989	21	2	11	0	7	59065	45358	0	1886	29	43	21307	0	6	574	11663	7373	0	87	421	0	79	4114	0	43	0	8	0	13402	0	0	0	0	7	0	4	3483	88	0	21	10	1	0	0	9652	90085	0	0
Soil -LA1	16026	183	10	87	0	0	98475	36884	0	2552	9	104	39166	0	28	422	14345	1218	0	472	73	0	115	2247	0	163	25	65	0	15778	6	0	0	0	0	0	32	9520	581	0	18	203	9	2	0	14767	139531	0	1
Bagasse-LA3	61	18	2	0	0	0	6855	35313	0	50	0	282	13629	1	5	9	266	322	0	3	184	0	2	3292	0	0	0	0	0	55	0	0	0	0	0	0	0	27	4	0	72	0	7	2	0	1146	96349	0	0
Mud-FL1	510	2465	0	0	0	0	847	2139	282	9	0	14	3387	0	2	406	619	22130	20	0	0	43	1	302389	0	0	0	0	0	102	0	0	0	201	0	0	10	193	29	0	0	0	29	0	0	307	71889	0	1
Mud-FL2	1011	91	0	0	0	0	1996	5322	27	12	0	1	947	0	30	70	487	23877	0	1	0	0	1	294454	15	0	1	0	0	143	0	0	0	0	0	0	1	311	5	0	0	0	9	9	0	798	35367	0	0
Bagasse-LA1	1441	3	0	0	0	0	5022	9085	11	29	0	37	1631	0	0	7	955	112228	0	19	4	0	0	64504	0	0	0	0	1	439	1	0	0	0	0	0	0	691	1	0	0	0	4	3	0	780	93413	0	0
Mud-LA1-O	4915	18463	21	120	3	0	12451	9504	0	1708	0	59	66208	548	7	3468	31846	780	0	25	26	6	61	3493	0	0	29	610	3	2235	2046	0	0	4	1	39	105	34	193	43	12	286	7763	3518	0	9285	135773	22	19
Mud-LA2	54	23	1	4	0	0	378	5317	88	4	0	0	1023	1	0	9	173	35363	0	0	1	0	1	176316	0	0	0	0	0	7	4	0	0	0	0	0	0	0	1	0	0	2	11	7	0	142	39167	0	0
Mud-LA3-O	16	29	0	1	0	0	29777	18112	0	587	0	0	6959	2	0	2480	5763	169	0	22	16	0	3	3068	0	0	0	1	0	1893	0	1	0	0	27	0	1	4285	3	0	6	0	3	3	0	8095	69162	0	212
Bagasse-LA2	26	10	0	0	0	0	257	281	1	6	0	1	240	0	0	4	54	28436	0	1	4	0	0	440596	0	0	0	0	0	22	2	0	0	0	0	0	0	6	1	1	0	0	10	2	0	27	50284	0	1
Mud-LA1	23	4	0	0	0	0	259	734	0	0	0	0	606	0	0	3	113	7392	0	1	0	0	0	234230	0	0	0	0	0	51	1	0	0	0	0	0	0	9	1	0	0	0	7	4	0	32	46945	0	0
	118825	44769	843	1028	13	7	556157	390375	409	12483	101	1918	318704	728	288	15846	170626	244224	20	2382	1388	72	1708	1568740	15	677	220	1560	189	96117	2075	137	8	205	35	344	627	53214	3330	67	412	946	13208	7824	63	104181	1648191	25	794
[truncated: 19 more columns]

## Sheet: Chemistry
	Chemical parameter	Sample abbreviation
		Mud-LA3-O	Mud-LA3	Mud-LA3-S	Soil-LA3	Bagasse-LA3	Mud-LA2	Bagasse-LA2	Soil-LA2	Bagasse-LA1	Soil -LA1	Mud-LA1	Mud-LA1-O	Mud-FL1	Mud-FL2	Mud-FL2-P
	Solids	64.14	61.35	85.01	90.9	47.03	38.9	48.02	80.41	47.1	88.32	37.85	55.78	24.21	23.92	45.65
	pH	8.3	6.77	7.86	7.37	6.15	6.18	4.55	8.16	4.86	8.02	6.03	7.35	5.19	4.97	7.05
	salts	0.16	0.7	0.09	0.05	0.23	2	0.41	0.13	0.58	0.09	1.35	0.63	1.47	2.86	0.28
	Organic matter	9.83	6.66	2.03	1.9	55.21	36.52	59.65	2.44	55.87	2.55	30.41	8.72	56.12	58.66	39.59
	organic nitrogen	0.11	0.14	0.07	0.05	0.41	1.02	0.31	0.05	0.37	0.07	0.93	0.43	2.16	2.04	2.19
	NH4-N	3.1	1.88	1.44	3	3.99	30.6	11.8	1.94	54.31	1.56	22.93	1.62	4.59	4.22	1.93
	NO3-N	0.31	169.89	14.41	23.73	0.38	0.51	1.49	1.41	1.39	3.83	1.26	68.18	3.78	1.09	73.89
	P2O5*	0.81	1.76	0.2	0.18	0.13	2.04	0.12	0.12	0.13	0.29	2.38	2.3	2.65	1.73	2.36
	K2O**	3.43	0.7	0.24	0.21	0.34	1.05	0.28	1.46	0.45	1.61	1.08	1.74	0.96	1.02	0.3
	Ca	3.15	1.56	3.83	2.06	0.17	3.08	0.31	13.93	0.41	2.32	2.46	2.14	5.82	4.44	11.55
	Mg	0.6	0.34	0.47	0.35	0.11	0.65	0.09	0.55	0.14	0.68	0.63	0.71	0.56	0.41	0.39
	C: N	61.36	41.78	28.48	23.48	78.43	25.35	122.35	46.55	91.85	26.19	24.11	14.51	19.82	21.04	14.91
	Sodium	4025	419	150	110	108	1835	220	4361	383	5495	2295	3144	119.21	151.66	254.14
	Iron	18408	8503	9352	9277	2634	10858	2096	14321	3894	17248	12743	22586	3431	3243	5194
	Copper	37	53	15	16	11	41	11	17	13	23	48	35	44	53	84
	Zinc	66	99	43	42	24	157	20	51	27	68	174	180	92	93	110
	Manganese	384	410	176	171	59	782	94	455	100	506	721	904	183	145	133
	Aluminum	25976	11172	10329	9670	4895	27643	4297	27208	9110	96548	33715	57409	3054	3536	3467
	Sulfur	163	832	332	255	327	1258	236	91	328	327	935	622	3375	3438	3793
